# Supplementary material for: Influence of Socioeconomic Status on the Retail Food Environment in Alicante
Source: Nutrients. 2024 Nov 28;16(23):4127. doi: 10.3390/nu16234127 (PMC11644795; doi:10.3390/nu16234127)
Supplement: Supplementary file 1 [file nutrients-16-04127-s001.zip]

Archive with 1 entries (1 files):
- nutrients-3343936-supplementary.pdf
